# Supplementary material for: iPhos: a toolkit to streamline the alkaline phosphatase-assisted comprehensive LC-MS phosphoproteome investigation
Source: BMC Bioinformatics. 2014 Dec 8;15(Suppl 16):S10. doi: 10.1186/1471-2105-15-S16-S10 (PMC4290636; doi:10.1186/1471-2105-15-S16-S10)
Supplement: Additional file 1 — The quantitative information of the pTyr peptides identified by the targeted LC-MS/MS analysis in control and dasatinib-treated CL1-5 cells. [file 1471-2105-15-S16-S10-S1.xls]

## Sheet: 工作表1
Seq	m/z	z	rt	score	Mod	Mod Location	Protein	Max fold change	Highest mean condition	Anova
IGEGTYGVVYK	633.294	2	27.57	51.09	Phospho (Y)	0.00000500000.0	IPI00985068	1.09167	Condition 1	0.534564
IGEGTYGVVYK	633.294	2	27.57	51.09	Phospho (Y)	0.00000500000.0	IPI01025117	1.09167	Condition 1	0.534564
GEPNVSYICSR	681.281	2	27.6	48.08	Carbamidomethyl (C); Deamidated (NQ); Phospho (Y)	0.00020050100.0	undetermined	1.02145	Condition 1	0.990956
NDGSIMLQGVRESDGGNYTCSIHLGNLVFK	1148.47	3	37.185	47.28	Carbamidomethyl (C); 2 Deamidated (NQ); Phospho (ST); Phospho (Y)	0.200000000000400005010000020000.0	undetermined	1.42898	Condition 2	0.266413
GEPNVSYICSR	681.281	2	27.6	46.87	Carbamidomethyl (C); Phospho (Y)	0.00000050100.0	undetermined	1.02145	Condition 1	0.990956
YRINLSVLGPATR	811.366	2	32.05	45.9	Deamidated (NQ); Phospho (ST); Phospho (Y)	0.5002000000040.0	IPI00382739	1.0271	Condition 1	0.948843
YRINLSVLGPATR	810.86	2	32.91	45.9	Deamidated (NQ); Phospho (ST); Phospho (Y)	0.5002000000040.0	IPI00382739	2.5688	Condition 2	0.0708902
YSDTLLDYGFYLLNVDNICQSVAIYQAALDIR	675.309	6	31.215	45.11	Carbamidomethyl (C); 2 Phospho (ST); 2 Phospho (Y)	0.54040005000000000010000000000000.0	undetermined	4.96611	Condition 1	0.94478
YRINLSVLGPATR	810.86	2	34.33	41.88	Phospho (ST); Phospho (Y)	0.5000000000040.0	IPI00382739	3.3305	Condition 2	0.0205477
TVYQLNGLAGYFK	857.407	2	40.03	41.65	Phospho (ST); 2 Phospho (Y)	0.4050000000500.0	undetermined	5.97816	Condition 2	0.0313197
SLYASSPGGVYATR	754.842	2	30.68	40.14	Phospho (Y)	0.00000000005000.0	IPI00418471	2.96367	Condition 1	0.295805
YGALGMSR	507.254	2	18.675	39.8	Phospho (ST); Phospho (Y)	0.50000040.0	undetermined	7.53591	Condition 1	0.330151
DEHLSTLDAYRPK	812.857	2	25.22	39.47	Phospho (Y)	0.0000000005000.0	undetermined	1.13454	Condition 2	0.437585
HYSDELQSVISHLLRVR	738.042	3	39.335	39.06	Deamidated (NQ); Phospho (ST); Phospho (Y)	0.05400020000000000.0	undetermined	2.32868	Condition 2	0.0593774
LNYKDCEK	575.28	2	16.63	38.67	Carbamidomethyl (C); Deamidated (NQ); Phospho (Y)	0.02500100.0	undetermined	1.9519	Condition 2	0.310981
YSVDQENNMMVLVSR	649.268	3	17.385	38.53	2 Deamidated (NQ); Phospho (ST); Phospho (Y)	0.500020020000040.0	undetermined	1.1771	Condition 2	0.468079
PCRYMNNFDSEAHAK	940.405	2	40.7	35.52	Deamidated (NQ); Oxidation (M); Phospho (Y)	0.000530200000000.0	undetermined	1.29537	Condition 1	0.142979
MAVAELYTQYNR	513.892	3	17.9	34.92	Deamidated (NQ); Phospho (Y)	0.000000002500.0	undetermined	1.18389	Condition 2	0.473551
SSSYSGSGSSRSR	489.055	3	21.91	34.77	Phospho (ST); Phospho (Y)	0.0005000000040.0	undetermined	1.04392	Condition 2	0.796539
YPRDTILVGMEDLSGKGGAVASGVSLFQQLGGWHLNLNCWSNK	810.847	6	28.475	34.16	2 Deamidated (NQ); 2 Phospho (ST); Phospho (Y)	0.5000000000000400000004000002000000000000020.0	undetermined	1.62595	Condition 1	0.590452
NGQDHLNISSMTAAQEGTYTCIAKNTKTLLSGSASVVVK	730.028	6	28.9	33.77	2 Deamidated (NQ); Oxidation (M); 3 Phospho (ST); Phospho (Y)	0.002000200030000000500000000000404040000.0	undetermined	1.6724	Condition 1	0.887713
QYTRKNNSK	610.755	2	18.205	33.47	2 Deamidated (NQ); Phospho (Y)	0.050002200.0	undetermined	29.2145	Condition 1	0.576892
LMSMPVMTVDYSK	807.323	2	39.415	33.15	2 Oxidation (M); Phospho (Y)	0.0003003000500.0	undetermined	1.28112	Condition 2	0.620066
LALCLCMINFYHGGLK	947.414	2	23.47	33.07	Deamidated (NQ); Oxidation (M); Phospho (Y)	0.0000003020500000.0	undetermined	1.2341	Condition 1	0.440656
TYAIKRAALAPGSK	804.351	2	26.02	33.04	Phospho (ST); Phospho (Y)	0.45000000000000.0	undetermined	1.43652	Condition 2	0.565658
NDNDTFTVKYTPRGAGSYTIMVLFADQATPTSPIR	1066.96	4	36.63	32.9	Deamidated (NQ); Oxidation (M); 4 Phospho (ST); Phospho (Y)	0.00204040004000000500300000000004000.0	undetermined	2.32145	Condition 2	0.309807
YCCGQHNYTDWIKNKNK	805.355	3	25.72	32.88	Carbamidomethyl (C); 2 Deamidated (NQ); Phospho (ST); 2 Phospho (Y)	0.50102005400002000.0	undetermined	1.98215	Condition 1	0.000269012
NRHGLLLANAYIYVVQLPAKILTADNQTYMAVQGSTAYLLCK	810.847	6	28.475	32.63	Carbamidomethyl (C); 4 Deamidated (NQ); Phospho (ST); Phospho (Y)	0.200000000000500000000000022000002004000010.0	undetermined	1.62595	Condition 1	0.590452
YEWITYSNSCYYIGKER	824.716	3	29.105	32.48	Carbamidomethyl (C); Deamidated (NQ); 2 Phospho (ST); Phospho (Y)	0.00000042410500000.0	undetermined	2.03334	Condition 1	0.582995
YRLTTVRMTFTK	799.352	2	30.64	32.34	Phospho (Y)	0.500000000000.0	undetermined	1.06721	Condition 2	0.744698
QCQDCMPGYYGDPTNGGQCTACTCSGHANICHLHTGKCFCTTK	1650.17	3	57.71	32.21	Carbamidomethyl (C); Deamidated (NQ); Oxidation (M); 2 Phospho (ST); 2 Phospho (Y)	0.0000030055000000000000414000200000000000000.0	undetermined	1.31021	Condition 2	0.699424
YEAAILEKQK	636.792	2	23.83	32.14	Phospho (Y)	0.5000000000.0	undetermined	1.75898	Condition 1	0.288237
STEDTAEYSPFK	807.84	2	36.02	32.11	2 Phospho (ST); Phospho (Y)	0.440000050000.0	undetermined	1.79537	Condition 1	0.773886
STEDTAEYSPFK	807.336	2	39.415	32.11	2 Phospho (ST); Phospho (Y)	0.440000050000.0	undetermined	1.28112	Condition 2	0.620066
YTWHITNILQVK	798.866	2	28.82	32	Deamidated (NQ); Phospho (Y)	0.500000000200.0	undetermined	2.34123	Condition 1	0.712058
EAQSIQYDPYSK	795.838	2	31.69	31.88	2 Deamidated (NQ); Phospho (ST); Phospho (Y)	0.002402500000.0	undetermined	1.58054	Condition 2	0.191333
YEECEDLIK	639.278	2	15.91	31.76	Carbamidomethyl (C); Phospho (Y)	0.500100000.0	undetermined	1.70631	Condition 2	0.307746
FSGGYPALMDCMNK	815.297	2	36.615	31.71	Oxidation (M); Phospho (Y)	0.00005000300000.0	undetermined	1.6441	Condition 2	0.221721
RDYSDSTNPGPPK	796.862	2	39.055	31.51	Phospho (ST); Phospho (Y)	0.0050004000000.0	undetermined	1.59556	Condition 2	0.407847
MSYDQRSLSSSR	796.863	2	34.31	31.45	Deamidated (NQ); Oxidation (M); Phospho (ST); Phospho (Y)	0.305020004000.0	undetermined	2.24331	Condition 2	0.171116
LIGAKDVQGDSQMSHSLQMSKLQSELEYK	1170.17	3	37.25	31	3 Deamidated (NQ); Oxidation (M); 2 Phospho (ST); Phospho (Y)	0.00000002004204000230000000050.0	undetermined	1.89318	Condition 1	0.785118
YTNNGPLMDFISK	798.848	2	38.24	30.99	Deamidated (NQ); Oxidation (M); Phospho (Y)	0.5020000300000.0	undetermined	1.50195	Condition 2	0.461586
ILGEYTSPLSSK	767.336	2	19.27	30.98	2 Phospho (ST); Phospho (Y)	0.000054000400.0	undetermined	2.9659	Condition 2	0.0316044
GAEGDVYKAPTPSK	789.852	2	31.525	30.83	Phospho (ST); Phospho (Y)	0.00000050004000.0	undetermined	4.14372	Condition 1	0.904544
STDILYRLQMSK	807.853	2	33.965	30.77	Deamidated (NQ); Phospho (ST); Phospho (Y)	0.040005002000.0	undetermined	1.94891	Condition 2	0.094414
YNVLFVGYCLSHDQR	947.414	2	24.115	30.56	Deamidated (NQ); Phospho (Y)	0.520000000000000.0	undetermined	1.58634	Condition 1	0.190988
FSYSHMSASVPPQ	799.843	2	39.53	30.53	Deamidated (NQ); Phospho (ST); Phospho (Y)	0.0054000000002.0	undetermined	1.35663	Condition 1	0.837912
YLGTPEEKK	612.762	2	20.565	30.45	Phospho (ST); Phospho (Y)	0.500400000.0	undetermined	1.54468	Condition 1	0.0361254
SSAYSPQSNVQK	728.818	2	16.165	30.28	2 Deamidated (NQ); Phospho (ST); Phospho (Y)	0.000540200020.0	undetermined	1.0265	Condition 1	0.539915
TRTIYLNTLLRK	826.855	2	21.975	30.01	Deamidated (NQ); Phospho (ST); Phospho (Y)	0.400050200000.0	undetermined	Infinity	Condition 1	0.000382809
AYGLQSELQYKADLAWMK	1106.06	2	39.045	29.92	Deamidated (NQ); Oxidation (M); Phospho (Y)	0.000000002500000030.0	undetermined	1.01436	Condition 1	0.958745
MQEDRDGSCSTVGGVGYGDSK	581.495	4	29.155	29.89	Oxidation (M); Phospho (ST); Phospho (Y)	0.300000000040000050000.0	undetermined	2.13814	Condition 2	0.16955
TLGEIPTYGLAGNR	810.86	2	35.815	29.88	Phospho (ST); Phospho (Y)	0.40000005000000.0	undetermined	1.12467	Condition 1	0.730426
DRDANSVITYQLTGGNTR	714.991	3	21.425	29.87	2 Deamidated (NQ); Phospho (ST); Phospho (Y)	0.000020000500400200.0	undetermined	8.57495	Condition 1	0.0174629
YLPVPSPR	544.776	2	20.33	29.85	Phospho (ST); Phospho (Y)	0.50000400.0	undetermined	1.08137	Condition 2	0.637019
IHTGTRPYECSECGKSFR	1156.03	2	57.835	29.7	2 Phospho (ST); Phospho (Y)	0.004040050000000000.0	undetermined	1.32462	Condition 2	0.498091
FDLYDVDSK	590.759	2	18.32	29.59	Phospho (Y)	0.000500000.0	undetermined	3.24067	Condition 2	0.190861
GHSLDANSGGHSPNAYSGGRDSSSNSYDR	1065.1	3	38.525	29.53	2 Deamidated (NQ); 2 Phospho (ST); Phospho (Y)	0.00400024000002000000000000500.0	undetermined	1.25806	Condition 2	0.304256
YKNETLALPAESK	812.365	2	24.065	29.32	Phospho (ST); Phospho (Y)	0.5000400000000.0	undetermined	1.43415	Condition 2	0.0203368
YLLEKIWDYLK	822.396	2	28.85	29.3	2 Phospho (Y)	0.50000000500.0	undetermined	2.82585	Condition 2	0.0216148
VYSIHQGDYIQLGVPLENK	1167.02	2	57.81	29.26	Phospho (ST); Phospho (Y)	0.0040000050000000000.0	undetermined	1.52427	Condition 2	0.554751
SFMDVYQLASTR	796.862	2	38.98	29.15	Oxidation (M); Phospho (ST); Phospho (Y)	0.003005000040.0	undetermined	1.59556	Condition 2	0.407847
YFRMSDICSSK	748.329	2	33.255	28.98	Phospho (ST); Phospho (Y)	0.50000000400.0	undetermined	1.0538	Condition 2	0.864665
VTQSNFAIGYK	463.867	3	15.88	28.93	2 Deamidated (NQ); Phospho (ST); Phospho (Y)	0.00242000050.0	undetermined	2.76699	Condition 2	0.197707
SYQGLGLSAGVKVR	532.266	3	19.865	28.89	Phospho (ST); Phospho (Y)	0.05000004000000.0	undetermined	1.47611	Condition 1	0.256003
EMEPTEAYEVLCYVPARSLPYNQPGTCYTLVALPK	837.771	5	14.79	28.76	Phospho (ST); 2 Phospho (Y)	0.00000005000000000000000000054000000.0	undetermined	7.55174	Condition 2	0.107786
TLNTFHYAGVSAK	523.581	3	23.855	28.47	Deamidated (NQ); Phospho (ST); Phospho (Y)	0.0024005000000.0	undetermined	1.65376	Condition 1	0.0311509
SFIQNRDGTYELFK	938.923	2	14.35	28.46	Phospho (ST); Phospho (Y)	0.40000000050000.0	undetermined	74.6024	Condition 2	0.017922
LYSIPLSIPETTPAALAST	729.02	3	29.39	28.45	2 Phospho (ST); Phospho (Y)	0.0500000000040000004.0	undetermined	1.60307	Condition 1	0.915905
FSYSHMSASVPPQ	799.34	2	39.57	28.25	Deamidated (NQ); Phospho (ST); Phospho (Y)	0.0054000000002.0	undetermined	1.1757	Condition 2	0.731144
VDSSNYMPQLFWNAGCQMVALNFQTMDLAMQINMGMYEYNGK	1650.51	3	57.615	28.25	Oxidation (M); Phospho (Y)	0.000000300000000000000000000000000000005000.0	undetermined	1.28537	Condition 1	0.824361
VVTYGMANLLTGPK	812.857	2	32.49	28.2	Phospho (ST); Phospho (Y)	0.00050000004000.0	undetermined	1.54187	Condition 2	0.291585
YSSQISAGEEKWNSVSPASAGK	1382.56	2	25.015	28.08	Deamidated (NQ); 5 Phospho (ST); Phospho (Y)	0.5042040000000404004000.0	undetermined	1.03308	Condition 1	0.836577
IAACVLLCLCEHMYTPSAHAR	630.281	4	27.19	28.06	Carbamidomethyl (C); Phospho (ST); Phospho (Y)	0.000000000100054000000.0	undetermined	1.2214	Condition 1	0.753833
FSGGYPALMDCMNK	816.3	2	36.38	27.97	Deamidated (NQ); Oxidation (M); Phospho (Y)	0.00005000300020.0	undetermined	2.60509	Condition 2	0.10759
YVFSNFTAVPK	477.907	3	17.785	27.94	Phospho (ST); Phospho (Y)	0.50000040000.0	undetermined	55.5664	Condition 1	0.469166
IESSLALNYAAGPR	810.86	2	40.33	27.83	Phospho (ST); Phospho (Y)	0.00040000500000.0	undetermined	2.03448	Condition 2	0.681353
YIRIVGTHNTVNK	798.862	2	28.82	27.81	2 Deamidated (NQ); Phospho (Y)	0.5000000020020.0	undetermined	2.34123	Condition 1	0.712058
NRMGALLQRQTEVQVAYMGSFEEGEK	1055.79	3	34.63	27.78	2 Deamidated (NQ); 2 Oxidation (M); Phospho (ST); Phospho (Y)	0.20300002000000005304000000.0	undetermined	1.8103	Condition 1	0.0600873
YRPITGACNNRK	804.86	2	27.645	27.6	Carbamidomethyl (C); Phospho (ST); Phospho (Y)	0.500040010000.0	undetermined	1.55934	Condition 2	0.209768
SSAASSPAAGRSPADHRGYASLR	837.714	3	13.56	27.59	2 Phospho (ST); Phospho (Y)	0.04000000000000000050400.0	undetermined	31.1243	Condition 2	0.026744
GQLTNIGLYGQIR	796.862	2	40.745	27.57	Deamidated (NQ); Phospho (ST); Phospho (Y)	0.0204000050000.0	undetermined	1.59556	Condition 2	0.407847
SYDYNENGSNFSK	803.847	2	38.405	27.27	3 Deamidated (NQ); Phospho (Y)	0.0005202002000.0	undetermined	2.03174	Condition 2	0.13911
MWKAVTRTETAGNSSGVYGFGK	868.023	3	24.93	27.22	Oxidation (M); 2 Phospho (ST); Phospho (Y)	0.3000000404000000050000.0	undetermined	1.01214	Condition 1	0.818393
LATMYSSGSPEGGSDSSESR	727.46	3	42.22	27.21	Oxidation (M); Phospho (ST); Phospho (Y)	0.00035000000000000040.0	undetermined	44.2196	Condition 1	0.579015
PLACSYECHGSHK	542.589	3	23.28	27.19	2 Carbamidomethyl (C); Phospho (Y)	0.0001050100000.0	undetermined	2.13142	Condition 1	0.00374177
NVYSSTKIDK	657.843	2	31.28	27.08	Deamidated (NQ); Phospho (ST); Phospho (Y)	0.2050400000.0	undetermined	1.29666	Condition 1	0.160762
SQGGEPTYNVAVGR	532.266	3	20.11	27.01	Phospho (ST); Phospho (Y)	0.00000045000000.0	undetermined	1.47611	Condition 1	0.256003
YRPITGACNNRK	805.348	2	31.475	26.95	Carbamidomethyl (C); Deamidated (NQ); Phospho (ST); Phospho (Y)	0.500040012000.0	undetermined	11.9577	Condition 1	0.36338
MAAYQQEEQMQLPR	607.962	3	27.055	26.89	3 Deamidated (NQ); Oxidation (M); Phospho (Y)	0.00052200032000.0	undetermined	1.80582	Condition 1	0.4686
TSSVASGTEYTGPK	812.365	2	23.35	26.71	2 Phospho (ST); Phospho (Y)	0.44000000050000.0	undetermined	1.43415	Condition 2	0.0203368
CTQGDTDNPPLYCNPK	661.965	3	20.905	26.7	Carbamidomethyl (C); 2 Deamidated (NQ); Phospho (ST); Phospho (Y)	0.1420000000050200.0	undetermined	2.03409	Condition 1	0.134586
TVYQLNGLAGYFK	857.407	2	40.03	26.66	Deamidated (NQ); Phospho (ST); 2 Phospho (Y)	0.4052000000500.0	undetermined	5.97816	Condition 2	0.0313197
GYLPCGMPGSGEPEVGK	947.414	2	23.47	26.52	Carbamidomethyl (C); Phospho (ST); Phospho (Y)	0.05001000040000000.0	undetermined	1.2341	Condition 1	0.440656
NDSGDHSDHMHYYQGK	689.938	3	32.68	26.5	Deamidated (NQ); Oxidation (M); Phospho (ST); Phospho (Y)	0.2000004003050000.0	undetermined	3.01364	Condition 1	0.891822
ATPPYDVQVIDDKGSILPPNTEGNIGIR	806.353	4	15.92	26.37	3 Deamidated (NQ); 2 Phospho (ST); Phospho (Y)	0.0400500200000040000200020000.0	undetermined	1.06455	Condition 1	0.5546
NYSITVSIVMGIPTVK	632.977	3	20.835	26.34	Oxidation (M); Phospho (ST); Phospho (Y)	0.0500004003000000.0	undetermined	4.50934	Condition 1	0.0441233
EAQSIQYDPYSK	795.35	2	28.995	26.3	2 Deamidated (NQ); Phospho (ST); Phospho (Y)	0.002402500000.0	undetermined	1.47433	Condition 2	0.324273
MSFLYSSKDCTR	807.322	2	39.61	26.28	Oxidation (M); Phospho (ST); Phospho (Y)	0.300050000040.0	undetermined	1.28112	Condition 2	0.620066
MSFLYSSKDCTR	806.833	2	39.145	26.28	Oxidation (M); Phospho (ST); Phospho (Y)	0.300050000040.0	undetermined	7.99875	Condition 2	0.122866
EGFIPSNYVAK	652.82	2	18.125	26.17	Deamidated (NQ); Phospho (Y)	0.00000025000.0	undetermined	1.97801	Condition 2	0.303516
LMETYCSQK	628.275	2	18.55	26.07	Carbamidomethyl (C); Deamidated (NQ); Oxidation (M); Phospho (Y)	0.030051020.0	undetermined	4.13509	Condition 1	0.344668
NIYAFMGTPVQK	489.055	3	22.135	26.02	Deamidated (NQ); Oxidation (M); Phospho (Y)	0.005003000020.0	undetermined	1.04392	Condition 2	0.796539
RHGYCTLGETFNR	857.407	2	40.165	25.99	Deamidated (NQ); Phospho (ST); Phospho (Y)	0.0005040000020.0	undetermined	5.97816	Condition 2	0.0313197
CGSQKGYHHFVLMKE	970.97	2	40.98	25.94	Deamidated (NQ); Oxidation (M); Phospho (ST); Phospho (Y)	0.004200500000300.0	undetermined	1.49804	Condition 2	0.0315508
LPPSSPGSGPFSSPGINPAYR	775.689	3	27.82	25.94	Deamidated (NQ); 2 Phospho (ST); Phospho (Y)	0.000040000000400020050.0	undetermined	1.02754	Condition 2	0.913604
LAYQVLAEKVHMR	819.373	2	38.745	25.82	Phospho (Y)	0.0050000000000.0	undetermined	1.81917	Condition 2	0.154985
GTLTSHCSSLTSSQYSLTGGSPGR	894.73	3	35.645	25.81	Carbamidomethyl (C); Deamidated (NQ); 2 Phospho (ST); Phospho (Y)	0.040000100000025000004000.0	undetermined	1.2749	Condition 1	0.728142
YNMKLVYKK	641.754	2	18	25.81	Oxidation (M); Phospho (Y)	0.503000000.0	undetermined	2.10227	Condition 2	0.267891
RYLGILNSVLLDLMK	615.616	3	27.595	25.77	Deamidated (NQ); Oxidation (M); Phospho (Y)	0.050000200000030.0	undetermined	1.61163	Condition 2	0.0983315
SDEYNCSSGMCIR	561.594	3	37.21	25.65	Carbamidomethyl (C); Deamidated (NQ); Phospho (ST); Phospho (Y)	0.0005200400100.0	undetermined	1.54177	Condition 2	0.0668086
FLYPKQGTQLVQISTGLQISRSK	1418.57	2	24.935	25.58	4 Deamidated (NQ); 2 Phospho (ST); Phospho (Y)	0.00500204200200000200040.0	undetermined	3.19918	Condition 1	0.298824
QIESSDYDSSSSK	796.862	2	41.055	25.49	Deamidated (NQ); Phospho (ST); Phospho (Y)	0.2000405000000.0	undetermined	1.59556	Condition 2	0.407847
HTAEVQYNFTCDR	860.363	2	27.82	25.39	Carbamidomethyl (C); Phospho (Y)	0.0000005000100.0	undetermined	1.26622	Condition 1	0.290666
YGKCEHENLQLSK	815.335	2	35.725	25.39	Deamidated (NQ); Phospho (Y)	0.5000000002000.0	undetermined	2.10405	Condition 1	0.548325
QGEYGLASICNGGGGASAMLIQK	800.998	3	23.5	25.33	Oxidation (M); Phospho (ST); Phospho (Y)	0.00050004000000000030000.0	undetermined	2.4307	Condition 1	0.143949
STDILYRLQMSK	808.347	2	31.85	25.25	Deamidated (NQ); Phospho (ST); Phospho (Y)	0.040005002000.0	undetermined	1.71056	Condition 2	0.0624189
RTLSGSGSGSGSSYSGSSSR	701.999	3	24.78	25.22	2 Phospho (ST); Phospho (Y)	0.04000000000005000040.0	undetermined	3.33304	Condition 1	0.0104902
IQTQPGYANTLRDAAPK	642.623	3	20.815	25.21	Deamidated (NQ); Phospho (Y)	0.00000050200000000.0	undetermined	1.65538	Condition 1	0.340967
KYILVTGGVISGIGK	832.879	2	29.33	25.18	Phospho (ST); Phospho (Y)	0.050004000000000.0	undetermined	2.18488	Condition 1	0.8903
RFLMSYLNEVRSTEVANGYK	1317.53	2	20.57	25.17	Deamidated (NQ); Oxidation (M); 2 Phospho (ST); Phospho (Y)	0.00034002000040000050.0	undetermined	1.03529	Condition 2	0.815382
TSSVASGTEYTGPK	812.857	2	33.775	25.1	2 Phospho (ST); Phospho (Y)	0.04000400050000.0	undetermined	1.29419	Condition 2	0.444957
EAQSIQYDPYSK	794.847	2	37.835	25.07	Deamidated (NQ); Phospho (ST); Phospho (Y)	0.002400500000.0	undetermined	1.4429	Condition 2	0.223986
NQVLLGRSSPSKNYVMAVSS	579.022	4	23.905	25.05	Oxidation (M); Phospho (ST); Phospho (Y)	0.00000000400005030000.0	undetermined	1.68234	Condition 2	0.0748447
YTSSSADSEEGK	473.877	3	14.025	25.02	Phospho (ST); Phospho (Y)	0.500000040000.0	undetermined	2.74025	Condition 2	0.150818
